# Supplementary material for: Genomic Variants Associated with Haematological Parameters and T Lymphocyte Subpopulations in a Large White and Min Pig Intercross Population
Source: Animals (Basel). 2024 Nov 1;14(21):3140. doi: 10.3390/ani14213140 (PMC11545393; doi:10.3390/ani14213140)
Supplement: Supplementary file 1 [file animals-14-03140-s001.zip › Table S1.xlsx]

## Sheet: Sheet1
Table S1 Information of primer
gene	primer name	Primer sequences（5′→3′）	Primer sequences（5′→3′）	Product size/bp	Annealing temperature/℃
CLIC5	primer1	GGCTTCTCTCCTTTCCGTGTG	AAAGCTCTGGTTTGCAGAGAGG	442	60
	primer2	GTAGGCCAGTGGCTACAACTCC	CGGGACTTGCTCATCAGGAC	541	60
	primer3	TGTGTCACACCACATCCTTCCA	CACCAAAATCACACATGCACTGA	559	61
	primer4	ACCTAGAAACAGGAGTGTTGGTCAT	CAGGACCTACCTCCTCTGTCAAG	367	60
	primer5	CTTGACACTCTTCTGTAGCATCGAG	GGCACTGGAGGCTGACTTTG	529	60
	primer6	TAAAACGGCAGCACTGCCAC	CATGATGCCAGTGAGGTGTGG	452	62
SLC17A4	primer1	TTTTGGAGAAGCAGACATGTGATG	TTACAGCTGTACAGAATGCTTGGC	450	62
	primer2	CTCTTTCTTAATGCTTGCTCTGGA	TGCCATTGTAGGGGAAGGAA	680	60
	primer3	GGAAACCATGTAAGAGGAAAGGG	CAGAGGCATTTGGTTATGACCAA	729	61
	primer4	TCACATAGCTACTGAGTGGAAGAGC	TTGGTTAACCAGAGATGACTTTCCT	302	60
	primer5	GATGAAAGCAAGTTACATGGCTAAG	TTCTACGAACCATCAAGTTGACCTA	774	60
	primer6	GCTCATTCCAGTAACTGGAATTTGT	AGATTGGTATGAGTCTCCAGCTGTT	758	61
	primer7	AATACAGGTTACTCCTTGGACATCC	GCACTAACCACTGATGAGCATACAT	745	60
	primer8	ATGAGACAAGTGGTTGAGGGGA	TGCAGTATTACATAGCCAAGGTCTC	484	60
	primer9	ATGGTTGAGATTGCCCAGGAT	TGAACCCCTCACTAGCAGAATTG	584	61
	primer10	GCTTCCACTAGGCATCTGTGGA	TTGTACTCACCTTAGCCAAATTTCC	449	61
TRIM15	primer1	CCTGTTGGGAAATGCTGGGT	GTTCCCCCTAAGGCTGCAGAT	842	62
	primer2	CTCCGCTGTGCTGCTGTCAT	TAGGATCCATGAGGATGAGGGTT	604	61
	primer3	CACAATGCTGGATCCTTAACCC	CATCTGACTCCAAGCCCTTAGC	680	61
	primer4	CTCTCCACCGTCTCTTAATTGTTG	CAAAACTTGGTAAATCTGGGCTG	470	60
	primer5	TAGGTGTAACCAAAGCGCCTCT	AGCTACCAATAGGTTGGGTGCTAT	896	61
	primer6	CAGGCAAAGCAGATATCCACAGT	CGTCTGCCTCTGGCTCTCCT	1003	61
